# Supplementary material for: (3-Phenyl­isoxazol-5-yl)methanol
Source: Acta Crystallogr Sect E Struct Rep Online. 2010 Feb 6;66(Pt 3):o536. doi: 10.1107/S1600536810003417 (PMC2983723; doi:10.1107/S1600536810003417)
Supplement: Supplementary file 2 [file e-66-0o536-Isup2.hkl]

# 
# h,k,l, Fc-squared, Fo-squared, sigma(Fo-squared) and status flag 
# 
data_I
_shelx_title ' 100115b in C2/c' 
_shelx_refln_list_code          4 
_shelx_F_calc_maximum      378.45 
_exptl_crystal_F_000       736.00 
_reflns_d_resolution_high  0.8392 
 
loop_ 
 _symmetry_equiv_pos_as_xyz 
 'x, y, z' 
 '-x, y, -z+1/2' 
 'x+1/2, y+1/2, z' 
 '-x+1/2, y+1/2, -z+1/2' 
 '-x, -y, -z' 
 'x, -y, z-1/2' 
 '-x+1/2, -y+1/2, -z' 
 'x+1/2, -y+1/2, z-1/2' 
 
_cell_length_a    41.0300 
_cell_length_b     5.6940 
_cell_length_c     7.3480 
_cell_angle_alpha  90.000 
_cell_angle_beta   98.510 
_cell_angle_gamma  90.000 
 
_shelx_F_squared_multiplier     1.000 
 
loop_ 
 _refln_index_h 
 _refln_index_k 
 _refln_index_l 
 _refln_F_squared_calc 
 _refln_F_squared_meas 
 _refln_F_squared_sigma 
 _refln_observed_status 
   4   0   0     4812.68     4646.44    154.55 o 
   6   0   0      874.45      789.47     27.15 o 
   8   0   0     5934.80     5026.99    166.73 o 
  12   0   0     2169.05     2237.18     75.29 o 
  14   0   0     1899.10     1855.64     63.49 o 
  16   0   0     1199.87     1250.60     43.86 o 
  18   0   0     1894.00     1985.35     68.46 o 
  20   0   0      565.36      643.98     24.82 o 
  22   0   0     2872.02     3247.88    110.82 o 
  24   0   0       76.21      102.29      7.67 o 
  26   0   0     1357.91     1392.48     50.81 o 
  28   0   0     3009.81     3126.62    108.34 o 
  30   0   0      342.36      380.70     18.57 o 
  32   0   0      101.82       96.23      9.22 o 
  34   0   0      104.22      116.11     11.09 o 
  36   0   0     1090.57     1034.40     41.82 o 
  38   0   0      212.48      240.88     15.53 o 
  40   0   0       27.12       28.81      8.15 o 
  42   0   0       42.57       50.94     13.79 o 
  44   0   0       19.08       65.10     15.03 o 
  46   0   0       12.01       32.30     13.05 o 
  48   0   0      197.40      378.67     33.17 o 
   1   1   0     6301.61     6663.13    222.14 o 
   3   1   0       70.25       66.52      4.92 o 
   5   1   0     2518.91     2387.50     57.79 o 
   7   1   0     1574.46     1560.51     38.79 o 
   9   1   0     1646.65     1558.14     44.80 o 
  11   1   0     1287.27     1256.83     42.24 o 
  13   1   0      895.12      878.50     35.04 o 
  15   1   0     1144.19     1147.47     47.88 o 
  17   1   0     3009.07     3419.69    232.76 o 
  19   1   0      160.71      188.45     24.46 o 
  21   1   0     3967.32     4532.29    467.27 o 
  23   1   0       75.26       96.88      5.83 o 
  25   1   0       83.16      100.87      6.07 o 
  27   1   0      519.86      519.69     67.55 o 
  29   1   0     2491.48     2360.92    228.48 o 
  31   1   0     1546.69     1523.67    204.50 o 
  33   1   0      347.76      378.53     60.04 o 
  35   1   0       12.82       19.67      7.33 o 
  37   1   0      248.99      235.39     30.94 o 
  39   1   0      557.68      517.15     46.19 o 
  41   1   0       41.92       66.28      8.75 o 
  43   1   0       60.80       69.44     10.06 o 
  45   1   0        0.16       26.95      9.13 o 
  47   1   0        0.74       38.77      9.97 o 
   0   2   0       58.17       44.23      8.95 o 
   2   2   0     3906.12     4142.51    141.91 o 
   4   2   0     4533.67     4702.81    242.70 o 
   6   2   0      405.99      418.85     19.05 o 
   8   2   0     6670.19     6845.08    443.85 o 
  10   2   0     1118.69     1059.61     45.34 o 
  12   2   0      890.65      824.80     38.80 o 
  14   2   0     2035.68     2316.38    120.76 o 
  16   2   0      155.74      133.70      9.40 o 
  18   2   0      335.00      341.68     26.04 o 
  20   2   0      232.89      243.94     24.36 o 
  22   2   0      222.92      180.81     23.67 o 
  24   2   0      151.74      153.83     18.31 o 
  26   2   0       44.29       48.30      5.98 o 
  28   2   0        1.50       -0.10      3.56 o 
  30   2   0      387.48      434.11     87.13 o 
  32   2   0     1006.38     1009.93    159.19 o 
  34   2   0      444.77      409.62     64.88 o 
  36   2   0      104.62       91.12     10.64 o 
  38   2   0      465.69      421.96     87.00 o 
  40   2   0      355.32      359.17     45.02 o 
  42   2   0        4.80        4.75      6.53 o 
  44   2   0        6.70       10.68     11.04 o 
  46   2   0       16.32       34.34     18.61 o 
   1   3   0      636.39      608.38     27.98 o 
   3   3   0        9.08       11.49      5.25 o 
   5   3   0      973.16      992.91     42.18 o 
   7   3   0     5338.78     5940.18    238.54 o 
   9   3   0      188.34      201.96     13.73 o 
  11   3   0      307.94      344.88     15.65 o 
  13   3   0       12.91       18.45      5.22 o 
  15   3   0     1369.77     1339.22     57.94 o 
  17   3   0      492.82      469.54     48.52 o 
  19   3   0       93.16      109.15     11.25 o 
  21   3   0      169.98      180.33     10.86 o 
  23   3   0      405.99      418.54     51.60 o 
  25   3   0      141.94      156.45     11.49 o 
  27   3   0       23.79       32.56      6.74 o 
  29   3   0     1306.42     1179.70    113.74 o 
  31   3   0       28.78       21.95      8.48 o 
  33   3   0      172.72      195.28     15.53 o 
  35   3   0      143.81      152.34     37.68 o 
  37   3   0        1.74       -2.14      6.81 o 
  39   3   0       86.96      103.83     13.10 o 
  41   3   0       15.72       16.62      9.21 o 
  43   3   0        3.15       11.52     14.47 o 
   0   4   0     2214.72     2125.24    115.17 o 
   2   4   0      253.44      273.44     18.22 o 
   4   4   0       13.17       19.49      9.32 o 
   6   4   0      130.36      162.60     15.37 o 
   8   4   0      445.05      424.40     43.30 o 
  10   4   0        7.94        7.50      6.46 o 
  12   4   0      157.31      172.43     22.34 o 
  14   4   0      510.99      467.21     21.13 o 
  16   4   0      284.94      235.05     14.64 o 
  18   4   0       17.89       15.53      6.99 o 
  20   4   0      279.06      259.00     16.03 o 
  22   4   0       94.74       91.99     25.13 o 
  24   4   0      191.10      226.37     14.04 o 
  26   4   0       88.61       89.34     17.98 o 
  28   4   0     1064.38     1007.18    106.74 o 
  30   4   0       19.72       30.51     12.45 o 
  32   4   0       39.59       34.59     14.29 o 
  34   4   0      130.80      145.01     25.60 o 
  36   4   0       35.63       28.74     21.37 o 
  38   4   0        0.30       -8.57     19.26 o 
   1   5   0      840.92      804.87     39.48 o 
   3   5   0      148.22      150.56     17.04 o 
   5   5   0      279.86      314.35     25.53 o 
   7   5   0      212.95      201.83     17.19 o 
   9   5   0      150.28      152.44     17.22 o 
  11   5   0      188.64      210.85     18.60 o 
  13   5   0      606.33      608.34     71.97 o 
  15   5   0       49.36       74.31     18.65 o 
  17   5   0      220.84      220.08     22.27 o 
  19   5   0       21.67       34.09     15.93 o 
  21   5   0       67.97      101.66     15.06 o 
  23   5   0      428.73      394.75     87.84 o 
  25   5   0       54.45       95.13     29.45 o 
  27   5   0      143.99      170.90     63.17 o 
  29   5   0       20.95       27.75     11.87 o 
  31   5   0        2.56       15.02     10.57 o 
   0   6   0       23.95       34.54     15.41 o 
   2   6   0      196.63      191.79     20.67 o 
   4   6   0      123.80      137.67     17.97 o 
   6   6   0      216.43      256.71     22.42 o 
   8   6   0       78.95       70.39     14.68 o 
  10   6   0       41.10       45.45     17.77 o 
  12   6   0        6.57        0.15      9.01 o 
  14   6   0      114.70      201.67     70.89 o 
  16   6   0        5.86        9.08      9.42 o 
  18   6   0        2.01       53.75     46.59 o 
  20   6   0       37.05      151.08     71.43 o 
  22   6   0       40.63       89.52     63.11 o 
 -47   1   1       66.47      108.42     14.40 o 
 -45   1   1       38.19       77.92     12.32 o 
 -43   1   1       43.70       55.52     11.27 o 
 -41   1   1       10.75       34.64      9.46 o 
 -39   1   1       68.24       74.09     10.73 o 
 -37   1   1      207.74      175.00     20.84 o 
 -35   1   1     1167.68      950.45    108.67 o 
 -33   1   1     1834.57     1580.12    190.58 o 
 -31   1   1        7.22        6.06      3.59 o 
 -29   1   1      100.47      103.92     12.83 o 
 -27   1   1      231.06      192.57     25.62 o 
 -25   1   1      106.13      112.58      8.85 o 
 -23   1   1       88.81      132.09     14.56 o 
 -21   1   1      100.75      106.83     18.97 o 
 -19   1   1     3064.43     3205.31    335.32 o 
 -17   1   1        2.17        1.91      1.27 o 
 -15   1   1     2967.69     3142.48    165.61 o 
 -13   1   1     2307.82     2459.83    202.14 o 
 -11   1   1      870.61      838.11     20.35 o 
  -9   1   1     3326.95     3260.47     66.75 o 
  -7   1   1     1726.79     1755.02     36.82 o 
  -5   1   1     9066.98     9046.89    182.92 o 
  -3   1   1      101.11       82.57      3.74 o 
  -1   1   1    35213.45    32479.52    721.09 o 
   1   1   1      741.53      677.98     25.25 o 
   3   1   1    29372.73    29494.13   1084.80 o 
   5   1   1        0.89        5.82      3.91 o 
   7   1   1      937.01      835.75     18.49 o 
   9   1   1      287.16      272.16      7.30 o 
  11   1   1      431.09      404.94     10.06 o 
  13   1   1     1461.71     1610.99     36.26 o 
  15   1   1      417.61      392.92     17.00 o 
  17   1   1      232.99      238.14     36.18 o 
  19   1   1      506.90      628.25     42.14 o 
  21   1   1     1160.13     1211.66    124.33 o 
  23   1   1        0.07        0.98      2.49 o 
  25   1   1        1.72       11.73      3.39 o 
  27   1   1       20.87       30.21      4.57 o 
  29   1   1      989.41      886.17     60.24 o 
  31   1   1      170.13      166.44     15.28 o 
  33   1   1       21.42       29.07      5.33 o 
  35   1   1     2270.03     2123.03    266.74 o 
  37   1   1      329.56      381.35     37.11 o 
  39   1   1       13.56       20.17      5.43 o 
  41   1   1       77.64      118.47     15.52 o 
  43   1   1        3.44        4.35      8.45 o 
  45   1   1       66.67       56.53     15.78 o 
 -46   2   1        7.86       30.25     11.96 o 
 -44   2   1        8.72       22.30     10.96 o 
 -42   2   1       15.33       22.63      7.96 o 
 -40   2   1       90.76       77.99     10.42 o 
 -38   2   1      126.91      132.23     29.23 o 
 -36   2   1       35.44       26.78      7.49 o 
 -34   2   1      327.20      273.16     74.11 o 
 -32   2   1      795.78      658.28    134.97 o 
 -30   2   1       64.57       85.51     11.42 o 
 -28   2   1      731.83      671.34    129.04 o 
 -26   2   1      122.77      137.38     20.63 o 
 -24   2   1        5.73        6.54      4.16 o 
 -22   2   1        0.26       -0.54      2.91 o 
 -20   2   1      929.49      932.57    124.80 o 
 -18   2   1     1524.71     1593.72    198.91 o 
 -16   2   1     1976.71     2170.98    126.74 o 
 -14   2   1      178.14      172.17     13.88 o 
 -12   2   1     1256.63     1216.80     32.73 o 
 -10   2   1       71.45       72.19      5.36 o 
  -8   2   1     1250.14     1281.50     34.08 o 
  -6   2   1      117.14      108.08      6.90 o 
  -4   2   1      712.43      797.91     31.84 o 
  -2   2   1      294.95      250.13     13.26 o 
   0   2   1       65.28       72.82      7.20 o 
   2   2   1      485.12      489.24     31.18 o 
   4   2   1     2578.01     2462.51     86.74 o 
   6   2   1       38.93       40.98      5.98 o 
   8   2   1       23.62       20.84      4.98 o 
  10   2   1      106.04      107.42      7.59 o 
  12   2   1      111.83      126.77      7.09 o 
  14   2   1     1179.52     1233.81     27.87 o 
  16   2   1        5.77        6.30      2.11 o 
  18   2   1     1307.69     1391.39     81.87 o 
  20   2   1     1801.88     1783.80    105.11 o 
  22   2   1       64.85       71.26      6.67 o 
  24   2   1      134.08      156.81     23.80 o 
  26   2   1       49.56       53.81     10.25 o 
  28   2   1        0.43        5.56      4.24 o 
  30   2   1      490.38      489.53     75.03 o 
  32   2   1        0.58       -0.70      4.13 o 
  34   2   1      467.13      439.42     68.51 o 
  36   2   1      277.32      251.31     20.98 o 
  38   2   1       30.88       30.08      6.84 o 
  40   2   1        5.68       12.11      8.11 o 
  42   2   1       43.69       54.30     11.69 o 
  44   2   1        6.80       11.93     10.81 o 
 -43   3   1        4.04       16.32     12.30 o 
 -41   3   1       46.74       68.92     16.05 o 
 -39   3   1        4.77        7.40     11.27 o 
 -37   3   1       11.79       18.69     12.14 o 
 -35   3   1        0.01       -4.53      9.80 o 
 -33   3   1      615.03      561.00    155.11 o 
 -31   3   1        9.71       19.60     10.60 o 
 -29   3   1      378.14      295.48     70.57 o 
 -27   3   1      260.16      248.49     31.02 o 
 -25   3   1     1482.38     1409.06    147.49 o 
 -23   3   1      131.02      159.24     11.26 o 
 -21   3   1      162.93      199.72     12.88 o 
 -19   3   1      438.09      469.46     27.20 o 
 -17   3   1       57.41       45.61      6.17 o 
 -15   3   1      183.26      205.41     10.31 o 
 -13   3   1      260.58      230.80     14.65 o 
 -11   3   1      390.59      454.61     22.45 o 
  -9   3   1     2314.38     2379.01    224.31 o 
  -7   3   1       53.56       61.84      8.88 o 
  -5   3   1        0.33        0.35      4.32 o 
  -3   3   1     3774.68     4230.85    147.81 o 
  -1   3   1       56.45       76.24      9.54 o 
   1   3   1       18.13       18.65      5.61 o 
   3   3   1      207.72      203.99     13.46 o 
   5   3   1     1760.06     1725.37    105.48 o 
   7   3   1      154.03      168.14     36.96 o 
   9   3   1      195.18      202.30     13.87 o 
  11   3   1      183.94      205.46     27.02 o 
  13   3   1      327.03      348.85     16.09 o 
  15   3   1       11.63       13.36      5.39 o 
  17   3   1        0.07       -3.58      3.58 o 
  19   3   1       42.87       67.25     11.45 o 
  21   3   1      193.82      182.54     10.52 o 
  23   3   1       18.61       26.55      6.00 o 
  25   3   1       12.68        5.36      5.79 o 
  27   3   1      208.73      239.45     33.46 o 
  29   3   1      108.54      114.22     10.13 o 
  31   3   1      309.71      272.56     43.12 o 
  33   3   1      163.69      145.18     11.45 o 
  35   3   1       19.53       14.86      6.46 o 
  37   3   1       32.08       27.11      8.64 o 
  39   3   1       11.07       29.71     10.08 o 
  41   3   1       26.21       33.10     10.99 o 
 -38   4   1       16.58       12.20     10.72 o 
 -36   4   1        0.03       -2.16      9.12 o 
 -34   4   1      107.51       84.79     12.96 o 
 -32   4   1      127.68      156.50     25.32 o 
 -30   4   1       15.04       15.97      7.85 o 
 -28   4   1      164.31      124.40     14.02 o 
 -26   4   1      507.21      460.39     53.23 o 
 -24   4   1      652.75      564.43     77.52 o 
 -22   4   1      179.82      204.45     42.12 o 
 -20   4   1     1250.82     1154.81     57.88 o 
 -18   4   1      310.93      272.19     23.36 o 
 -16   4   1       36.27       45.33      8.23 o 
 -14   4   1       30.16       26.67      6.97 o 
 -12   4   1       15.30       18.03      6.22 o 
 -10   4   1        3.86        2.23      5.69 o 
  -8   4   1      107.56      156.34     15.28 o 
  -6   4   1      149.26      157.11     19.69 o 
  -4   4   1       76.00      104.27     12.65 o 
  -2   4   1      389.33      372.17     22.04 o 
   0   4   1      625.82      563.02     35.96 o 
   2   4   1       17.20       20.08      7.19 o 
   4   4   1      942.05      822.03    111.00 o 
   6   4   1     2146.87     1994.61    190.34 o 
   8   4   1       83.19       85.40     13.54 o 
  10   4   1      257.17      244.02     19.51 o 
  12   4   1      137.38      145.51     14.77 o 
  14   4   1       96.81      114.09     18.84 o 
  16   4   1       11.13       15.21      6.89 o 
  18   4   1      132.86      152.45     17.74 o 
  20   4   1      144.12      171.70     18.83 o 
  22   4   1      978.42      925.46    106.28 o 
  24   4   1        1.21       19.20      7.83 o 
  26   4   1      984.67      945.13    162.80 o 
  28   4   1      701.39      647.82     70.68 o 
  30   4   1       14.86       25.10      7.83 o 
  32   4   1       20.39       10.80      7.67 o 
  34   4   1       59.27       57.52     11.63 o 
  36   4   1       57.98       48.22     14.23 o 
 -31   5   1       43.21       47.04     26.21 o 
 -29   5   1        0.58        8.27     10.50 o 
 -27   5   1       23.90       36.79     32.43 o 
 -25   5   1       14.86       29.24     12.24 o 
 -23   5   1       48.73       86.08     23.42 o 
 -21   5   1        9.19       29.01     18.01 o 
 -19   5   1       92.12      110.89     44.23 o 
 -17   5   1       95.61      136.22     55.90 o 
 -15   5   1      171.26      183.06     26.84 o 
 -13   5   1       95.59      121.04     13.12 o 
 -11   5   1      236.33      205.56     14.50 o 
  -9   5   1      198.77      194.64     18.95 o 
  -7   5   1      514.70      478.27     29.69 o 
  -5   5   1      738.90      777.47     38.60 o 
  -3   5   1      877.11      891.38     42.44 o 
  -1   5   1        8.24       14.70      8.11 o 
   1   5   1        3.33       -2.99      6.32 o 
   3   5   1       13.66       21.40      8.22 o 
   5   5   1      623.92      557.65     63.23 o 
   7   5   1      979.61      928.84    171.88 o 
   9   5   1      123.15      137.77     43.61 o 
  11   5   1      327.21      275.97     44.17 o 
  13   5   1      229.23      262.63     55.26 o 
  15   5   1       23.58       47.88     17.89 o 
  17   5   1      191.68      237.55     42.02 o 
  19   5   1      145.97      176.32     19.08 o 
  21   5   1        0.52       10.10      7.87 o 
  23   5   1       36.83       40.52     14.17 o 
  25   5   1        0.55       11.64     12.33 o 
  27   5   1       46.14       67.84     30.93 o 
  29   5   1        9.23       27.27     11.08 o 
  31   5   1       11.43       11.95     11.11 o 
 -22   6   1        0.92       57.11     69.20 o 
 -20   6   1       18.07       70.23     63.11 o 
 -18   6   1       66.02      134.25     55.85 o 
 -16   6   1        1.08       50.50     49.26 o 
 -14   6   1       41.07      158.35     90.75 o 
 -12   6   1        7.45       13.67     13.17 o 
 -10   6   1      386.15      362.74     28.53 o 
  -8   6   1       82.60       87.86     15.42 o 
  -6   6   1       49.69       65.12     14.22 o 
  -4   6   1      120.89      138.64     17.96 o 
  -2   6   1      143.73      159.22     18.96 o 
   0   6   1       13.90        8.23      8.31 o 
   2   6   1       24.31       14.17      9.10 o 
   4   6   1        0.62        1.94      7.77 o 
   6   6   1       42.19       56.26     13.03 o 
   8   6   1       10.41       11.94      8.77 o 
  10   6   1        0.01        2.14      8.24 o 
  12   6   1      131.80      139.32     38.64 o 
  14   6   1        1.15       -8.09      8.10 o 
  16   6   1       60.00      180.24     86.02 o 
  18   6   1       24.59       31.31     14.78 o 
  20   6   1       11.49       43.81     57.23 o 
 -48   0   2      297.15      365.13     32.68 o 
 -46   0   2      238.58      296.55     28.70 o 
 -44   0   2       13.31       25.22     12.67 o 
 -42   0   2      139.65      132.81     20.00 o 
 -40   0   2       73.84       76.78     15.65 o 
 -38   0   2      101.64       94.79     16.40 o 
 -36   0   2     1170.18      995.00     58.02 o 
 -34   0   2      260.08      229.21     22.11 o 
 -32   0   2      148.97      127.84     17.15 o 
 -30   0   2        9.33       14.41      8.82 o 
 -28   0   2     1845.26     1757.99     63.24 o 
 -26   0   2       47.99       44.69      5.80 o 
 -24   0   2        2.57        3.88      2.98 o 
 -22   0   2      597.22      664.19     26.03 o 
 -20   0   2    14113.38    15640.17    422.91 o 
 -18   0   2      688.27      799.51     29.90 o 
 -16   0   2      113.53      111.79      6.91 o 
 -14   0   2     2709.15     2744.88     93.08 o 
 -12   0   2      808.52      866.48     39.07 o 
 -10   0   2      797.97      774.47     34.60 o 
  -8   0   2     4385.98     4358.93    125.92 o 
  -6   0   2     6419.95     6136.73    268.36 o 
  -4   0   2      954.37      918.80     35.75 o 
  -2   0   2     1668.09     1632.44     42.97 o 
   0   0   2    12721.96    12267.45    309.84 o 
   2   0   2   143222.59   121019.32   4004.74 o 
   4   0   2     2461.85     2417.58     75.60 o 
   6   0   2    10366.59    10470.78    315.17 o 
   8   0   2     4399.66     4316.68    110.82 o 
  10   0   2      404.58      415.85     12.67 o 
  12   0   2     4437.09     4557.56    117.31 o 
  14   0   2     1822.42     1778.80     47.47 o 
  16   0   2     1527.07     1510.38     53.17 o 
  18   0   2        7.81       15.86      3.69 o 
  20   0   2     1572.87     1605.18     57.15 o 
  22   0   2      235.18      253.88     13.00 o 
  24   0   2       83.29       82.60      8.04 o 
  26   0   2        7.53       11.04      4.56 o 
  28   0   2     2261.45     2249.11     80.38 o 
  30   0   2     2822.87     2812.79     99.52 o 
  32   0   2      382.53      467.13     32.92 o 
  34   0   2      509.73      493.10     34.41 o 
  36   0   2       84.13      106.84     17.52 o 
  38   0   2      851.76      862.70     54.54 o 
  40   0   2       64.16       77.52     16.52 o 
  42   0   2        3.93        8.20     10.93 o 
  44   0   2      117.32      114.79     20.62 o 
 -47   1   2        0.33       36.11     11.04 o 
 -45   1   2        0.05       16.03      8.71 o 
 -43   1   2        5.08       20.91      8.55 o 
 -41   1   2       58.78       50.55     10.52 o 
 -39   1   2       97.36       78.40     13.98 o 
 -37   1   2      206.21      190.11     30.18 o 
 -35   1   2      393.56      299.31     31.81 o 
 -33   1   2       50.94       60.32      7.56 o 
 -31   1   2      789.19      739.22     66.75 o 
 -29   1   2      244.53      244.70     16.32 o 
 -27   1   2     1544.35     1409.61    192.51 o 
 -25   1   2      431.48      359.96     43.55 o 
 -23   1   2      156.36      157.97     18.51 o 
 -21   1   2     2072.79     2106.99    271.96 o 
 -19   1   2      827.91      842.28     60.94 o 
 -17   1   2      569.52      609.32     47.46 o 
 -15   1   2     2071.85     2067.45    119.30 o 
 -13   1   2      702.80      707.58     18.69 o 
 -11   1   2      217.17      181.06      6.66 o 
  -9   1   2        0.00        0.49      1.48 o 
  -7   1   2     1506.79     1393.34     39.13 o 
  -5   1   2      807.86      832.83     18.64 o 
  -3   1   2    11237.92    11456.17    251.65 o 
  -1   1   2        1.97        2.95      1.74 o 
   1   1   2    22907.60    23057.93    847.77 o 
   3   1   2     2758.52     2742.49     60.51 o 
   5   1   2      387.50      382.07     10.64 o 
   7   1   2      315.29      280.81      7.59 o 
   9   1   2     2219.08     2219.97     45.04 o 
  11   1   2     4840.33     4959.01    112.02 o 
  13   1   2      625.66      606.32     16.78 o 
  15   1   2      227.11      223.68      9.70 o 
  17   1   2      474.26      507.80     18.98 o 
  19   1   2      621.08      620.75     31.49 o 
  21   1   2       62.07       67.56      5.18 o 
  23   1   2     1535.60     1577.74    147.91 o 
  25   1   2       11.05        8.66      3.36 o 
  27   1   2        4.49        6.86      3.54 o 
  29   1   2      665.41      667.75     68.51 o 
  31   1   2      598.87      554.67     48.78 o 
  33   1   2      851.36      894.96    139.14 o 
  35   1   2       32.41       41.49      8.88 o 
  37   1   2       20.73       21.42     11.43 o 
  39   1   2        0.14        9.80      7.02 o 
  41   1   2      226.64      262.64     35.22 o 
  43   1   2        3.70       13.28      7.82 o 
 -46   2   2       46.36       76.62     14.91 o 
 -44   2   2        0.21       16.94     18.57 o 
 -42   2   2       13.02       31.85     11.19 o 
 -40   2   2       56.80       87.16     14.42 o 
 -38   2   2      650.74      581.88    107.21 o 
 -36   2   2       82.74       80.75     13.70 o 
 -34   2   2      244.80      221.30     45.71 o 
 -32   2   2     1233.67     1134.47    327.69 o 
 -30   2   2      568.59      515.58     77.19 o 
 -28   2   2     2663.31     2544.25    348.70 o 
 -26   2   2       51.43       40.07      7.51 o 
 -24   2   2      162.66      180.08     18.66 o 
 -22   2   2       74.97      100.01     13.59 o 
 -20   2   2      153.22      130.14     19.63 o 
 -18   2   2      263.91      243.80     19.73 o 
 -16   2   2       39.10       44.23      3.56 o 
 -14   2   2      338.80      311.33     11.88 o 
 -12   2   2      654.29      691.82     17.09 o 
 -10   2   2     1649.85     1745.69     53.53 o 
  -8   2   2       76.83       80.96      4.52 o 
  -6   2   2     4124.81     4249.05     88.43 o 
  -4   2   2      383.85      346.45     10.92 o 
  -2   2   2     1535.77     1458.22     65.66 o 
   0   2   2       31.85       47.13      6.12 o 
   2   2   2       83.66      115.08      8.62 o 
   4   2   2      178.23      184.23     11.36 o 
   6   2   2      784.19      725.46     30.20 o 
   8   2   2      401.86      374.84     33.11 o 
  10   2   2      731.43      758.36     20.52 o 
  12   2   2      800.44      867.45     22.95 o 
  14   2   2        6.86       11.39      2.85 o 
  16   2   2     2130.50     2252.36     65.30 o 
  18   2   2       20.49       28.40      4.82 o 
  20   2   2     1034.83      963.49     99.35 o 
  22   2   2      522.47      458.43     50.84 o 
  24   2   2        6.60        2.50      3.96 o 
  26   2   2      501.40      465.87     56.60 o 
  28   2   2       63.41       68.36      7.01 o 
  30   2   2        7.91       14.99      5.79 o 
  32   2   2       33.60       38.54      7.39 o 
  34   2   2      334.59      289.05     18.36 o 
  36   2   2      100.71      115.69     13.47 o 
  38   2   2       13.29       18.44      7.74 o 
  40   2   2      481.32      545.63     82.12 o 
  42   2   2        1.31        9.54      9.81 o 
 -43   3   2        4.33       15.54      8.67 o 
 -41   3   2       15.09       18.44      8.35 o 
 -39   3   2       68.22       84.91     12.57 o 
 -37   3   2       58.05       65.56     11.26 o 
 -35   3   2       15.77       19.69     10.85 o 
 -33   3   2      100.81       92.35     12.05 o 
 -31   3   2       39.44       35.59      8.41 o 
 -29   3   2      504.07      407.83     46.64 o 
 -27   3   2     1581.66     1442.61    204.56 o 
 -25   3   2       96.26       94.16     10.88 o 
 -23   3   2       82.67       95.61     10.67 o 
 -21   3   2      308.21      279.77     15.49 o 
 -19   3   2      242.71      226.24     13.61 o 
 -17   3   2       14.70       16.41      5.49 o 
 -15   3   2      197.07      194.55     10.17 o 
 -13   3   2      443.64      407.03     30.48 o 
 -11   3   2      639.79      625.67     24.66 o 
  -9   3   2      524.84      554.89     18.89 o 
  -7   3   2      308.11      337.60     17.24 o 
  -5   3   2     1271.97     1352.95     83.74 o 
  -3   3   2      212.94      187.92     12.83 o 
  -1   3   2      264.46      234.87     30.81 o 
   1   3   2     1708.86     1533.49    145.17 o 
   3   3   2       94.76       86.31     12.42 o 
   5   3   2       42.07       37.23      7.60 o 
   7   3   2     1138.53     1184.95     48.40 o 
   9   3   2     4037.40     4187.06    147.53 o 
  11   3   2       75.16       83.09     18.08 o 
  13   3   2      113.24      143.44     18.46 o 
  15   3   2       66.07       75.68     15.08 o 
  17   3   2      534.73      527.84     21.80 o 
  19   3   2      433.65      475.12     21.67 o 
  21   3   2       26.61       31.32      9.17 o 
  23   3   2        6.14        8.27      5.88 o 
  25   3   2      124.14      131.05     10.27 o 
  27   3   2      201.80      202.45     15.11 o 
  29   3   2       10.30        6.65      5.84 o 
  31   3   2      272.11      228.35     14.16 o 
  33   3   2       33.92       28.49      7.93 o 
  35   3   2      192.41      191.56     16.91 o 
  37   3   2      179.36      129.98     14.92 o 
  39   3   2        0.03        4.67     11.80 o 
 -38   4   2       14.56       25.88     10.21 o 
 -36   4   2        1.19        2.79     12.49 o 
 -34   4   2       94.75       85.38     13.48 o 
 -32   4   2      165.38      179.65     35.90 o 
 -30   4   2        0.38        1.13      6.70 o 
 -28   4   2       64.35       59.60     10.92 o 
 -26   4   2      640.94      567.39     54.52 o 
 -24   4   2        1.89       11.45      7.15 o 
 -22   4   2      478.59      444.73     49.75 o 
 -20   4   2      492.95      448.52     23.90 o 
 -18   4   2       26.44       32.49      8.28 o 
 -16   4   2       86.89       84.63     13.60 o 
 -14   4   2       66.50       60.29     12.21 o 
 -12   4   2      724.60      676.71     33.69 o 
 -10   4   2        2.77        2.58      4.62 o 
  -8   4   2      266.74      241.75     17.05 o 
  -6   4   2      195.39      183.33     14.49 o 
  -4   4   2       24.63       29.21      8.15 o 
  -2   4   2       32.99       39.38      8.91 o 
   0   4   2      535.03      546.65     37.33 o 
   2   4   2     1016.41      919.28    151.50 o 
   4   4   2       45.67       50.62      9.30 o 
   6   4   2        3.99        8.08      5.58 o 
   8   4   2      198.06      200.74     22.36 o 
  10   4   2      351.24      404.02     36.77 o 
  12   4   2      110.64      134.92     23.98 o 
  14   4   2      245.31      259.53     15.69 o 
  16   4   2      230.25      217.63     33.53 o 
  18   4   2      184.30      198.49     15.08 o 
  20   4   2        4.82       14.34      6.92 o 
  22   4   2      223.04      223.17     20.61 o 
  24   4   2        7.19        5.80      7.56 o 
  26   4   2        8.42       17.07      9.28 o 
  28   4   2      176.08      158.96     26.96 o 
  30   4   2      559.42      493.72     41.62 o 
  32   4   2        1.07       15.53      9.04 o 
  34   4   2       64.59       49.34     11.97 o 
 -31   5   2       62.27       84.23     18.56 o 
 -29   5   2        0.28       13.62      8.76 o 
 -27   5   2        0.00       26.49     23.42 o 
 -25   5   2       33.39       37.38     23.17 o 
 -23   5   2        0.16       27.58     21.55 o 
 -21   5   2      245.26      229.30     48.57 o 
 -19   5   2      144.92      166.54     53.48 o 
 -17   5   2      151.85      194.22     74.04 o 
 -15   5   2      259.76      265.74     20.72 o 
 -13   5   2        0.02       12.71     15.59 o 
 -11   5   2      304.65      295.62     20.98 o 
  -9   5   2        7.76       16.57      8.06 o 
  -7   5   2      246.42      252.15     19.12 o 
  -5   5   2        4.45        4.87      7.11 o 
  -3   5   2      216.04      226.48     18.05 o 
  -1   5   2        7.12       13.21      8.02 o 
   1   5   2      433.00      437.59     70.01 o 
   3   5   2      681.49      604.08    109.32 o 
   5   5   2      346.29      320.56     66.10 o 
   7   5   2      157.08      171.05     19.13 o 
   9   5   2      328.82      284.40     78.27 o 
  11   5   2       10.92        5.78      7.53 o 
  13   5   2      243.58      280.00     61.81 o 
  15   5   2      235.81      283.57     69.59 o 
  17   5   2       97.41      174.85     68.48 o 
  19   5   2        1.54       18.66     17.26 o 
  21   5   2        2.17       27.15     26.97 o 
  23   5   2        4.61       22.82     15.42 o 
  25   5   2      357.29      336.06     37.40 o 
  27   5   2      176.02      109.95     26.34 o 
 -20   6   2       11.69       47.65     49.69 o 
 -18   6   2       30.41      107.93     56.16 o 
 -16   6   2        0.17       45.35     42.80 o 
 -14   6   2        7.70       50.14     42.99 o 
 -12   6   2        8.25       56.31     43.42 o 
 -10   6   2        4.94        8.45     12.80 o 
  -8   6   2        9.53       23.11     15.41 o 
  -6   6   2      125.01      112.81     25.47 o 
  -4   6   2      264.98      279.40     34.17 o 
  -2   6   2       49.97       59.14     13.07 o 
   0   6   2      251.98      254.71     21.89 o 
   2   6   2       48.26       65.99     13.40 o 
   4   6   2        7.53        1.25      8.58 o 
   6   6   2      120.50      138.02     43.67 o 
   8   6   2       41.60       56.13     13.12 o 
  10   6   2        5.81        4.29      8.99 o 
  12   6   2      125.68      109.87     39.14 o 
  14   6   2        1.78       12.42     12.30 o 
  16   6   2      151.03      332.64    176.56 o 
 -47   1   3       79.31      141.24     16.44 o 
 -45   1   3       65.34       86.87     13.17 o 
 -43   1   3        1.26       31.14      9.19 o 
 -41   1   3        6.83       21.75      8.68 o 
 -39   1   3       22.60       37.33      9.85 o 
 -37   1   3      179.26      161.94     14.47 o 
 -35   1   3      247.97      173.92     14.66 o 
 -33   1   3      740.71      570.42     60.44 o 
 -31   1   3      195.00      179.48     18.32 o 
 -29   1   3      174.53      157.59      9.99 o 
 -27   1   3       50.39       55.03      4.95 o 
 -25   1   3        6.69       18.64      3.69 o 
 -23   1   3       17.37       17.49      3.28 o 
 -21   1   3      111.43      127.13     11.12 o 
 -19   1   3      267.26      273.49     24.49 o 
 -17   1   3     2101.31     2098.89     70.60 o 
 -15   1   3       22.77       28.89      4.43 o 
 -13   1   3     1742.19     1738.28     41.95 o 
 -11   1   3      650.12      657.23     24.59 o 
  -9   1   3      542.48      539.72     13.28 o 
  -7   1   3      920.79     1012.20     23.84 o 
  -5   1   3      641.66      688.77     19.24 o 
  -3   1   3     2170.52     2259.25     47.69 o 
  -1   1   3       58.38       72.83      3.48 o 
   1   1   3     7879.70     8273.52    161.87 o 
   3   1   3     1014.30      997.34     21.97 o 
   5   1   3     3853.09     3949.41     86.62 o 
   7   1   3      273.70      269.71      7.77 o 
   9   1   3     1230.50     1249.87     26.86 o 
  11   1   3     1228.54     1245.46     26.82 o 
  13   1   3       19.45       17.27      2.59 o 
  15   1   3     2052.94     2224.15     86.30 o 
  17   1   3       56.04       60.40      4.71 o 
  19   1   3       32.46       29.50      3.63 o 
  21   1   3      244.93      220.92     14.18 o 
  23   1   3       73.75       99.31      9.63 o 
  25   1   3       16.16       11.84      4.64 o 
  27   1   3        8.72        5.73      4.67 o 
  29   1   3       59.80       70.51     11.37 o 
  31   1   3      699.78      671.37     59.95 o 
  33   1   3        0.33        2.00      5.49 o 
  35   1   3        5.12        7.80      8.63 o 
  37   1   3      788.74      776.42    120.33 o 
  39   1   3        0.32        6.93      7.46 o 
  41   1   3       38.59       63.11     16.52 o 
 -44   2   3        2.41       -3.30     28.45 o 
 -42   2   3        9.14       21.18     12.61 o 
 -40   2   3       50.16       83.55     14.24 o 
 -38   2   3       14.91        6.45     14.10 o 
 -36   2   3      138.04      174.64     32.11 o 
 -34   2   3       48.39       44.19      8.74 o 
 -32   2   3       25.43       32.60      7.57 o 
 -30   2   3      166.69      164.91     24.90 o 
 -28   2   3        0.66        2.53      5.27 o 
 -26   2   3      476.23      472.07     60.37 o 
 -24   2   3      457.41      419.85     55.10 o 
 -22   2   3      438.35      397.61     33.89 o 
 -20   2   3       66.48       57.64     10.79 o 
 -18   2   3      598.02      567.25     44.57 o 
 -16   2   3      332.36      347.75     22.69 o 
 -14   2   3      255.12      240.11     13.69 o 
 -12   2   3      528.66      482.61     20.43 o 
 -10   2   3      253.47      259.50      8.51 o 
  -8   2   3       93.25      106.93      5.27 o 
  -6   2   3     2958.61     3165.40     75.66 o 
  -4   2   3       31.63       37.35      3.58 o 
  -2   2   3      972.31     1002.55     26.34 o 
   0   2   3     2904.20     3110.09     83.14 o 
   2   2   3      130.56      124.47      7.32 o 
   4   2   3      353.29      362.95     13.90 o 
   6   2   3     2083.11     2128.19     62.06 o 
   8   2   3       39.24       44.17      5.04 o 
  10   2   3       21.13       29.98      4.96 o 
  12   2   3       33.97       42.20      4.31 o 
  14   2   3       26.07       30.98      3.98 o 
  16   2   3      189.21      192.01     15.00 o 
  18   2   3        0.04       -2.33      3.67 o 
  20   2   3      205.86      174.48     12.80 o 
  22   2   3      612.83      582.17     70.69 o 
  24   2   3      102.30      108.77     10.53 o 
  26   2   3      258.69      247.51     30.25 o 
  28   2   3        5.35        7.42      5.19 o 
  30   2   3        9.35       13.18      6.40 o 
  32   2   3       68.96       69.42     10.58 o 
  34   2   3       24.79       26.56      8.20 o 
  36   2   3       56.22       58.32     10.92 o 
  38   2   3       31.11       40.99     10.38 o 
  40   2   3       41.98       31.22      9.87 o 
 -41   3   3        0.44       12.97     12.34 o 
 -39   3   3        0.59       -3.62     10.05 o 
 -37   3   3      103.33       94.70     12.40 o 
 -35   3   3       44.06       31.00      9.46 o 
 -33   3   3       20.45       34.62      8.55 o 
 -31   3   3      876.84      742.83     90.20 o 
 -29   3   3      556.31      522.34     65.08 o 
 -27   3   3      309.55      280.23     36.89 o 
 -25   3   3       25.58       43.88      8.98 o 
 -23   3   3     1534.56     1371.47    176.95 o 
 -21   3   3      271.95      271.66     27.75 o 
 -19   3   3      199.17      211.30     23.01 o 
 -17   3   3      446.27      426.87     30.72 o 
 -15   3   3        7.04       14.53      5.65 o 
 -13   3   3      239.06      230.52     13.80 o 
 -11   3   3       30.07       22.66      6.20 o 
  -9   3   3      167.34      168.85      9.59 o 
  -7   3   3     1078.77     1108.55     36.82 o 
  -5   3   3       18.81       15.27      4.96 o 
  -3   3   3       70.66       56.90     18.08 o 
  -1   3   3      646.47      595.14     27.89 o 
   1   3   3      312.52      250.44     15.94 o 
   3   3   3      157.45      178.07     13.41 o 
   5   3   3      287.31      294.75     18.29 o 
   7   3   3       50.25       45.59      8.76 o 
   9   3   3       28.84       39.94      8.71 o 
  11   3   3      335.47      327.66     14.23 o 
  13   3   3       83.52      100.56      9.71 o 
  15   3   3       74.79      101.35     25.08 o 
  17   3   3        2.21        4.85      6.00 o 
  19   3   3        3.71        3.74      5.72 o 
  21   3   3        4.33        1.72      6.00 o 
  23   3   3      193.99      177.35     14.68 o 
  25   3   3       67.04       52.43     10.41 o 
  27   3   3      120.82       87.05     12.47 o 
  29   3   3        4.21        6.86      6.40 o 
  31   3   3        1.23        6.22      6.77 o 
  33   3   3      159.69      144.12     23.73 o 
  35   3   3       82.13       82.03     12.61 o 
  37   3   3       48.72       51.91     11.41 o 
 -36   4   3        7.51       16.68     15.51 o 
 -34   4   3        5.32        7.35     15.40 o 
 -32   4   3        3.74        3.47      7.60 o 
 -30   4   3        0.35       -1.59      8.76 o 
 -28   4   3       30.44       46.55     11.04 o 
 -26   4   3      197.86      194.79     30.97 o 
 -24   4   3       13.44       13.98      7.79 o 
 -22   4   3      121.29      127.99     26.59 o 
 -20   4   3       66.79      102.62     25.86 o 
 -18   4   3      598.16      562.88     56.27 o 
 -16   4   3       89.02       86.52     20.77 o 
 -14   4   3       22.75        7.54     11.24 o 
 -12   4   3      109.36      129.71     15.94 o 
 -10   4   3        6.23        1.15      7.25 o 
  -8   4   3      200.69      198.11     18.42 o 
  -6   4   3        0.31       -3.21      4.91 o 
  -4   4   3       11.01       21.95      7.07 o 
  -2   4   3      187.48      185.54     28.57 o 
   0   4   3       10.94       15.07      6.72 o 
   2   4   3     1197.15     1248.61     78.89 o 
   4   4   3       16.86       17.77      6.39 o 
   6   4   3      679.66      739.95     54.79 o 
   8   4   3     2556.07     2443.09     93.87 o 
  10   4   3        9.10        7.16      7.63 o 
  12   4   3      131.15      135.06     35.53 o 
  14   4   3      106.24      188.34     68.99 o 
  16   4   3       26.52       31.46     10.01 o 
  18   4   3       12.84        8.42      8.29 o 
  20   4   3       55.06       61.85     12.59 o 
  22   4   3        9.16        9.87      7.32 o 
  24   4   3      223.61      181.23     30.87 o 
  26   4   3      135.55      112.11     17.77 o 
  28   4   3      451.84      360.28     34.29 o 
  30   4   3      200.96      141.04     27.02 o 
  32   4   3        6.14       11.61      8.80 o 
 -29   5   3      116.14      121.85     34.52 o 
 -27   5   3       27.23       42.12     11.94 o 
 -25   5   3       29.23       25.85     16.83 o 
 -23   5   3       61.78      110.48     59.02 o 
 -21   5   3       99.29      135.72     56.28 o 
 -19   5   3        6.48       14.00     15.72 o 
 -17   5   3      129.28      192.08     61.18 o 
 -15   5   3        4.50       24.75     21.24 o 
 -13   5   3       99.29      123.70     21.74 o 
 -11   5   3      136.92      143.60     25.97 o 
  -9   5   3      300.18      276.15     20.35 o 
  -7   5   3        0.04       24.30     14.97 o 
  -5   5   3      414.59      383.14     37.89 o 
  -3   5   3      156.31      172.20     29.20 o 
  -1   5   3      269.96      273.77     19.52 o 
   1   5   3        9.98       14.16      7.37 o 
   3   5   3        0.31        9.48      7.45 o 
   5   5   3      168.71      160.96     45.22 o 
   7   5   3       24.11       27.97      9.09 o 
   9   5   3      285.62      260.55     72.00 o 
  11   5   3        5.17        9.74      8.62 o 
  13   5   3      126.92       99.26     17.77 o 
  15   5   3      224.47      195.97     21.49 o 
  17   5   3       10.28        1.62     18.76 o 
  19   5   3      136.19       94.79     27.33 o 
  21   5   3       73.08       57.52     23.23 o 
  23   5   3       47.41       49.84     13.72 o 
  25   5   3       13.21       11.32     14.22 o 
 -16   6   3       13.89       33.72     39.26 o 
 -14   6   3        2.69       38.91     38.95 o 
 -12   6   3       13.67       66.41     46.65 o 
 -10   6   3        0.55       52.31     25.59 o 
  -8   6   3      271.11      338.21     46.03 o 
  -6   6   3      226.55      325.41     23.01 o 
  -4   6   3       14.73       30.31     17.27 o 
  -2   6   3       53.82       76.78     23.85 o 
   0   6   3      280.93      326.86     38.89 o 
   2   6   3        4.48        5.59     16.77 o 
   4   6   3        3.40        8.33      8.57 o 
   6   6   3       26.14       34.55     11.10 o 
   8   6   3        0.04       -1.69      8.75 o 
  10   6   3        7.68       18.81     10.83 o 
  12   6   3        3.48        5.39      9.69 o 
 -46   0   4      181.82      180.89     25.84 o 
 -44   0   4       54.23      115.17     21.00 o 
 -42   0   4       12.64       33.67     14.29 o 
 -40   0   4       85.02       74.54     16.40 o 
 -38   0   4      241.24      230.82     23.85 o 
 -36   0   4      131.81      127.10     18.51 o 
 -34   0   4      801.19      639.06     41.87 o 
 -32   0   4        0.69       -1.67      4.66 o 
 -30   0   4       37.66       34.50      6.92 o 
 -28   0   4       66.50       61.22      7.62 o 
 -26   0   4      585.40      575.19     23.80 o 
 -24   0   4      218.28      208.34     12.41 o 
 -22   0   4      249.23      217.34     12.25 o 
 -20   0   4     1690.70     1686.43     56.53 o 
 -18   0   4     4661.66     4815.16    150.70 o 
 -16   0   4      421.93      450.12     45.21 o 
 -14   0   4       10.43        9.34      4.27 o 
 -12   0   4      538.86      573.80     18.06 o 
 -10   0   4      120.92       98.11     13.94 o 
  -8   0   4       26.90       39.70      3.96 o 
  -6   0   4       97.44       84.48      9.32 o 
  -4   0   4      637.80      706.43     41.90 o 
  -2   0   4     1154.00     1164.15     39.89 o 
   0   0   4        0.33        5.02      2.39 o 
   2   0   4     5253.83     5512.00    142.91 o 
   4   0   4     5205.29     5426.45    168.20 o 
   6   0   4      773.45      755.24     31.31 o 
   8   0   4     6928.10     7084.89    218.20 o 
  10   0   4     2501.65     2445.88     79.25 o 
  12   0   4     2423.17     2674.57     94.36 o 
  14   0   4      183.59      175.31     11.12 o 
  16   0   4      281.07      293.14     14.72 o 
  18   0   4      276.70      292.71     14.85 o 
  20   0   4       26.76       17.09      5.22 o 
  22   0   4      213.59      223.52     12.96 o 
  24   0   4       21.50       23.11      8.95 o 
  26   0   4      122.16      147.60     16.90 o 
  28   0   4       92.81      129.58     18.39 o 
  30   0   4     1199.43     1285.26     74.05 o 
  32   0   4      478.15      489.86     36.53 o 
  34   0   4      731.75      827.54     54.17 o 
  36   0   4      398.53      452.72     36.40 o 
  38   0   4       79.85      133.18     22.74 o 
 -45   1   4        6.54       41.64     11.58 o 
 -43   1   4        2.25       20.94      9.70 o 
 -41   1   4        0.19        8.26      8.66 o 
 -39   1   4        4.45       14.79      8.19 o 
 -37   1   4       35.44       41.04     10.36 o 
 -35   1   4        0.33       -0.91      7.10 o 
 -33   1   4       48.33       54.05     10.38 o 
 -31   1   4      385.70      340.94     39.69 o 
 -29   1   4      194.16      189.89     21.55 o 
 -27   1   4      146.00      137.46     22.51 o 
 -25   1   4       22.09       28.83      5.21 o 
 -23   1   4      830.94      784.83     94.05 o 
 -21   1   4      289.80      277.02     20.37 o 
 -19   1   4     2614.12     2591.55    133.72 o 
 -17   1   4      185.06      173.15     14.51 o 
 -15   1   4      164.91      151.65     15.98 o 
 -13   1   4      545.31      547.80     27.02 o 
 -11   1   4        2.36        3.51      1.71 o 
  -9   1   4       23.05       28.36      2.59 o 
  -7   1   4      558.47      560.99     12.91 o 
  -5   1   4     1069.09     1029.60     21.28 o 
  -3   1   4     1051.15     1062.13     21.89 o 
  -1   1   4     4533.49     4510.47     83.37 o 
   1   1   4      550.92      563.17     14.26 o 
   3   1   4     4572.32     4578.72     91.64 o 
   5   1   4     1529.17     1503.02     32.46 o 
   7   1   4       42.23       46.24      4.26 o 
   9   1   4      230.28      227.58      8.77 o 
  11   1   4      110.11      107.28      6.19 o 
  13   1   4     1112.30     1083.05     49.71 o 
  15   1   4       25.10       26.15      3.96 o 
  17   1   4        0.80       -0.38      2.69 o 
  19   1   4       59.62       69.29      6.48 o 
  21   1   4        6.94        6.49      3.71 o 
  23   1   4       74.40       82.36      9.57 o 
  25   1   4      191.23      176.57     12.81 o 
  27   1   4        6.75        9.26      5.43 o 
  29   1   4      168.19      176.71     13.74 o 
  31   1   4      235.02      222.64     15.81 o 
  33   1   4        1.03        3.36      6.53 o 
  35   1   4       38.85       45.82     10.19 o 
  37   1   4       27.11       34.77      9.92 o 
  39   1   4        8.53       12.40      8.45 o 
 -42   2   4        0.39       31.58     12.62 o 
 -40   2   4        1.32        6.36     15.72 o 
 -38   2   4       61.97       86.19     14.36 o 
 -36   2   4      231.13      211.95     22.24 o 
 -34   2   4        0.88        3.80     11.12 o 
 -32   2   4      124.52      149.39     16.51 o 
 -30   2   4     1382.62     1243.87    292.54 o 
 -28   2   4        6.60        1.97     12.61 o 
 -26   2   4     2379.65     2367.24    266.94 o 
 -24   2   4       95.41      114.49     10.80 o 
 -22   2   4      286.41      281.99     17.26 o 
 -20   2   4       19.06       19.78      4.19 o 
 -18   2   4        0.61        3.83      3.41 o 
 -16   2   4      175.38      154.95     10.06 o 
 -14   2   4       80.43       91.02      7.79 o 
 -12   2   4      160.09      155.31      8.12 o 
 -10   2   4       62.71       75.16      6.12 o 
  -8   2   4      628.94      670.12     17.47 o 
  -6   2   4        1.19        5.26      2.44 o 
  -4   2   4       59.69       85.77      5.24 o 
  -2   2   4      683.01      696.75     20.10 o 
   0   2   4      163.45      162.59      6.86 o 
   2   2   4      359.25      338.30     10.56 o 
   4   2   4      779.47      771.97     21.26 o 
   6   2   4      776.55      760.63     21.01 o 
   8   2   4       90.64       90.00      6.02 o 
  10   2   4       95.16       92.87      7.53 o 
  12   2   4       47.22       49.68      5.90 o 
  14   2   4      145.86      146.69      8.73 o 
  16   2   4       19.68       20.36      4.91 o 
  18   2   4      462.57      458.50     37.64 o 
  20   2   4       22.08       17.13      6.60 o 
  22   2   4      347.48      290.76     36.96 o 
  24   2   4       32.56       29.86      7.42 o 
  26   2   4       27.06       38.56      8.54 o 
  28   2   4      220.19      184.10     16.77 o 
  30   2   4        1.53        3.00      7.27 o 
  32   2   4        4.53        9.18      6.92 o 
  34   2   4       45.78       44.71     12.80 o 
  36   2   4       29.88       25.60      8.72 o 
 -39   3   4       94.92      134.46     19.84 o 
 -37   3   4       21.52       48.35     15.02 o 
 -35   3   4       15.45       25.70     12.30 o 
 -33   3   4       56.18      100.16     27.33 o 
 -31   3   4      181.08      170.92     29.24 o 
 -29   3   4        3.51        7.92      7.15 o 
 -27   3   4      639.20      592.42     61.24 o 
 -25   3   4      360.63      335.27     30.88 o 
 -23   3   4      128.28      125.82     20.33 o 
 -21   3   4       78.31       89.85     11.30 o 
 -19   3   4       67.50       64.56     11.41 o 
 -17   3   4       11.37       12.72      4.23 o 
 -15   3   4        0.90        1.57      4.88 o 
 -13   3   4       47.65       49.64      5.92 o 
 -11   3   4        0.34        1.38      3.36 o 
  -9   3   4      658.23      625.19     50.19 o 
  -7   3   4      211.16      219.82     15.36 o 
  -5   3   4       74.67       68.48      6.63 o 
  -3   3   4      182.25      177.25     17.02 o 
  -1   3   4        0.56        0.84      3.99 o 
   1   3   4      500.13      499.06     25.87 o 
   3   3   4      353.27      350.91     20.74 o 
   5   3   4      258.65      246.91     16.98 o 
   7   3   4        2.84        3.17      4.32 o 
   9   3   4      443.59      464.79     26.83 o 
  11   3   4      929.83      936.90     43.23 o 
  13   3   4      512.91      487.70     26.46 o 
  15   3   4       25.54       33.55      9.33 o 
  17   3   4       35.17       29.26      8.35 o 
  19   3   4       31.62       35.74      8.92 o 
  21   3   4      164.37      129.37     14.60 o 
  23   3   4        9.84       11.16      7.01 o 
  25   3   4      102.50      100.40     20.25 o 
  27   3   4        5.78        2.89      6.16 o 
  29   3   4      135.20      120.13     14.19 o 
  31   3   4        5.33       11.82      7.16 o 
  33   3   4       17.02       26.33      9.19 o 
 -34   4   4        2.47        9.51      9.67 o 
 -32   4   4      121.42      120.45     15.18 o 
 -30   4   4       70.89      105.04     19.43 o 
 -28   4   4       45.02       48.72     11.43 o 
 -26   4   4       63.53       66.68     12.36 o 
 -24   4   4      102.56       96.35     23.74 o 
 -22   4   4       32.63       37.78      9.49 o 
 -20   4   4      347.04      343.49     27.49 o 
 -18   4   4      483.38      477.43     62.19 o 
 -16   4   4      155.84      157.22     23.06 o 
 -14   4   4       43.51       62.53     27.21 o 
 -12   4   4        0.01        9.41      8.33 o 
 -10   4   4      492.70      480.98     45.53 o 
  -8   4   4      251.80      237.52     19.20 o 
  -6   4   4      292.61      283.70     20.54 o 
  -4   4   4       23.70       26.00      8.86 o 
  -2   4   4        1.10        7.39     18.01 o 
   0   4   4       20.83       21.13     14.54 o 
   2   4   4      225.95      237.91     29.57 o 
   4   4   4      126.00      119.25     14.72 o 
   6   4   4      232.21      213.34     18.34 o 
   8   4   4        2.90       -3.99      6.81 o 
  10   4   4       96.55      108.62     15.29 o 
  12   4   4       72.53       74.12     23.11 o 
  14   4   4       75.29       58.42     12.54 o 
  16   4   4       99.90      102.53     14.84 o 
  18   4   4       85.08       74.12     13.58 o 
  20   4   4        0.00       -0.60      6.48 o 
  22   4   4       11.71       14.75      8.16 o 
  24   4   4       77.72       81.36     14.27 o 
  26   4   4        6.44        2.76      8.02 o 
  28   4   4        6.98        6.47     10.37 o 
 -27   5   4        2.97        3.27      9.94 o 
 -25   5   4       20.36       27.74     13.26 o 
 -23   5   4        4.04       19.22     12.51 o 
 -21   5   4       11.55       38.12     13.36 o 
 -19   5   4      115.93      162.61     65.97 o 
 -17   5   4       34.59       52.83     16.71 o 
 -15   5   4      144.22      156.85     30.87 o 
 -13   5   4       50.72       97.25     16.72 o 
 -11   5   4        2.35       16.42      9.39 o 
  -9   5   4        5.35       29.18      9.81 o 
  -7   5   4      122.56      130.61     16.46 o 
  -5   5   4       76.52      108.35     26.90 o 
  -3   5   4       15.03       50.31     24.04 o 
  -1   5   4       57.18       70.07     21.74 o 
   1   5   4       11.64       25.47     18.39 o 
   3   5   4      134.74      160.15     30.81 o 
   5   5   4      160.52      141.78     34.04 o 
   7   5   4      232.10      164.33     26.27 o 
   9   5   4       67.06       59.52     11.69 o 
  11   5   4      119.74       84.98     26.96 o 
  13   5   4       13.05       15.41     21.00 o 
  15   5   4       18.77       18.31     11.47 o 
  17   5   4       18.31       29.35     12.12 o 
  19   5   4       50.87       51.33     13.75 o 
  -8   6   4        0.31       87.34     18.51 o 
  -6   6   4       12.32        4.47     15.41 o 
  -4   6   4       45.17      181.79     78.64 o 
  -2   6   4      102.69      254.68     83.30 o 
   0   6   4       26.22       23.98     20.13 o 
 -43   1   5       87.53      138.39     16.45 o 
 -41   1   5        9.22       21.20     10.37 o 
 -39   1   5        1.42       21.53     12.30 o 
 -37   1   5       38.59       50.84     11.10 o 
 -35   1   5      137.61      146.04     14.96 o 
 -33   1   5      118.45      102.99     12.77 o 
 -31   1   5      169.15      155.06     19.26 o 
 -29   1   5        0.61       -1.82     11.34 o 
 -27   1   5      597.15      490.78     34.27 o 
 -25   1   5       45.67       56.95      6.65 o 
 -23   1   5       12.88       19.80      4.98 o 
 -21   1   5       20.00       23.31      5.32 o 
 -19   1   5       14.69       15.24      4.12 o 
 -17   1   5      103.25      108.50      7.01 o 
 -15   1   5      423.47      406.56     12.17 o 
 -13   1   5       34.73       50.77      6.69 o 
 -11   1   5      289.64      292.61     12.47 o 
  -9   1   5        0.37        1.46      4.31 o 
  -7   1   5        2.76        2.89      2.15 o 
  -5   1   5      215.75      240.25      8.13 o 
  -3   1   5        0.00        3.82      2.60 o 
  -1   1   5       87.16       93.37      5.89 o 
   1   1   5       59.54       55.81      4.99 o 
   3   1   5      432.94      412.68     15.68 o 
   5   1   5      487.60      475.24     14.80 o 
   7   1   5      461.40      432.36     13.97 o 
   9   1   5       59.43       68.70      5.70 o 
  11   1   5     1067.73     1050.55     27.46 o 
  13   1   5      228.26      226.22     13.04 o 
  15   1   5        0.90        5.34      3.34 o 
  17   1   5      451.61      434.22     14.46 o 
  19   1   5       38.98       41.54      5.23 o 
  21   1   5       20.65       22.91      6.54 o 
  23   1   5       23.02       24.84      6.60 o 
  25   1   5        0.02        7.04      5.06 o 
  27   1   5        1.47       12.15      6.32 o 
  29   1   5       17.29       17.74      6.69 o 
  31   1   5       46.97       52.01      9.96 o 
  33   1   5      254.23      240.30     17.91 o 
 -40   2   5       20.42       48.05     13.77 o 
 -38   2   5       15.44       29.07     11.58 o 
 -36   2   5       10.74       12.07     10.53 o 
 -34   2   5        0.59        6.58     13.54 o 
 -32   2   5       11.79       24.28     10.82 o 
 -30   2   5       15.75       12.09      9.16 o 
 -28   2   5       19.41       39.19     10.45 o 
 -26   2   5      126.99      126.84     21.99 o 
 -24   2   5      301.67      293.47     69.13 o 
 -22   2   5      252.85      240.43     32.86 o 
 -20   2   5      968.87      935.75     82.08 o 
 -18   2   5      103.07      104.12      7.84 o 
 -16   2   5      120.23      141.35      8.92 o 
 -14   2   5       11.12       12.52      4.24 o 
 -12   2   5        6.55        8.80      4.04 o 
 -10   2   5      232.92      236.13     10.59 o 
  -8   2   5       28.65       42.98      5.55 o 
  -6   2   5       58.89       58.20      5.98 o 
  -4   2   5     1597.04     1701.17     48.80 o 
  -2   2   5       45.12       55.15      4.96 o 
   0   2   5      303.55      302.68     11.43 o 
   2   2   5     1081.68     1025.13     27.28 o 
   4   2   5       75.64       82.70      6.49 o 
   6   2   5       46.77       57.08      5.75 o 
   8   2   5      203.23      193.03      9.09 o 
  10   2   5        0.23        1.11      3.27 o 
  12   2   5       36.50       44.68      5.42 o 
  14   2   5       24.02       24.07      5.37 o 
  16   2   5       84.13       95.72      8.44 o 
  18   2   5        2.63        5.65      5.72 o 
  20   2   5        4.17        6.32      5.30 o 
  22   2   5       43.55       50.78      8.93 o 
  24   2   5       43.27       42.60      8.69 o 
  26   2   5       38.65       44.91      8.86 o 
  28   2   5      202.94      172.07     19.51 o 
  30   2   5       27.83       31.86      8.61 o 
  32   2   5      124.59      143.25     21.49 o 
 -37   3   5        6.01        2.62     11.58 o 
 -35   3   5       81.54       94.77     17.49 o 
 -33   3   5      108.34      128.31     18.39 o 
 -31   3   5        1.14        9.60     10.16 o 
 -29   3   5      235.24      279.17     43.05 o 
 -27   3   5      377.36      404.53     96.47 o 
 -25   3   5       86.89      102.92     12.94 o 
 -23   3   5       31.24       27.20      8.87 o 
 -21   3   5      312.56      311.66     34.75 o 
 -19   3   5       31.18       31.46      6.38 o 
 -17   3   5      155.46      159.90     28.87 o 
 -15   3   5      139.59      149.82     18.26 o 
 -13   3   5      116.12      123.37      9.34 o 
 -11   3   5       59.32       67.91     10.12 o 
  -9   3   5       17.57       20.32      5.22 o 
  -7   3   5        6.04        7.28      4.56 o 
  -5   3   5       21.26       31.09      8.75 o 
  -3   3   5       52.42       59.20      7.75 o 
  -1   3   5       22.35       22.78      6.24 o 
   1   3   5       62.57       70.35      6.80 o 
   3   3   5      771.61      751.63     29.84 o 
   5   3   5      587.53      604.82     23.13 o 
   7   3   5      163.29      155.88     11.23 o 
   9   3   5      524.58      516.60     20.72 o 
  11   3   5       47.28       50.80      7.69 o 
  13   3   5      177.85      144.45     14.96 o 
  15   3   5       51.78       51.47     14.04 o 
  17   3   5       15.02       18.59      7.40 o 
  19   3   5       14.63       16.61      7.08 o 
  21   3   5        2.19        4.08      6.08 o 
  23   3   5       17.82       10.47      6.92 o 
  25   3   5      134.79       97.19     18.26 o 
  27   3   5      123.37      116.32     24.66 o 
  29   3   5       48.37       51.47     10.50 o 
 -30   4   5       16.56       19.89     15.39 o 
 -28   4   5      144.50      140.59     16.02 o 
 -26   4   5      208.12      263.93     27.34 o 
 -24   4   5       26.72       26.36      9.86 o 
 -22   4   5       51.28       57.70     11.83 o 
 -20   4   5        4.03       -5.18      7.82 o 
 -18   4   5        0.83       -0.42      7.27 o 
 -16   4   5      167.64      165.31     15.88 o 
 -14   4   5        2.12        5.77      8.76 o 
 -12   4   5      100.32      132.81     40.57 o 
 -10   4   5       87.57      106.42     23.42 o 
  -8   4   5        0.85        4.36      8.81 o 
  -6   4   5      133.30      172.46     17.83 o 
  -4   4   5        3.68        6.19      8.95 o 
  -2   4   5        0.56       17.17     20.62 o 
   0   4   5       66.09      146.40     48.21 o 
   2   4   5        3.16        0.75     16.28 o 
   4   4   5      370.68      380.71     35.86 o 
   6   4   5      100.52      142.19     20.51 o 
   8   4   5      118.63      141.04     25.35 o 
  10   4   5      683.06      648.88     46.71 o 
  12   4   5       25.88        8.17      9.75 o 
  14   4   5       47.29       45.64     11.24 o 
  16   4   5       10.40        4.26      7.94 o 
  18   4   5        0.04       -1.01      9.26 o 
  20   4   5        5.53        2.34      7.89 o 
  22   4   5        6.76       10.18     12.05 o 
 -21   5   5        9.86       17.00     12.57 o 
 -19   5   5       28.06       47.80     20.81 o 
 -17   5   5       12.17       26.18     19.82 o 
 -15   5   5       43.48       75.18     21.62 o 
 -13   5   5        7.00       15.86     11.29 o 
 -11   5   5       39.26       35.46     18.82 o 
  -9   5   5      116.07      152.52     40.07 o 
  -7   5   5      174.44      242.58     51.24 o 
  -5   5   5      100.94      186.85     56.09 o 
  -3   5   5       83.85      188.47     67.95 o 
  -1   5   5       17.86       -7.83     15.16 o 
   1   5   5       20.38      161.54    106.65 o 
   3   5   5      138.08       98.89     27.46 o 
   5   5   5       47.88       54.04     24.10 o 
   7   5   5      116.56       97.28     27.95 o 
   9   5   5       73.65       85.10     28.20 o 
  11   5   5        4.10       14.14     10.31 o 
  13   5   5        4.27       10.39     18.76 o 
 -40   0   6       39.08       66.59     16.65 o 
 -38   0   6        6.22       28.33     12.42 o 
 -36   0   6      165.32      208.71     23.23 o 
 -34   0   6       96.10      106.78     11.56 o 
 -32   0   6       96.77      116.45     12.40 o 
 -30   0   6        0.00       -0.06      5.65 o 
 -28   0   6       84.05       92.37     10.65 o 
 -26   0   6       53.16       68.49      9.53 o 
 -24   0   6       18.50       25.93      7.03 o 
 -22   0   6        2.30       10.24      5.84 o 
 -20   0   6      407.06      401.73     19.78 o 
 -18   0   6      634.62      578.53     25.28 o 
 -16   0   6      211.69      230.90     14.49 o 
 -14   0   6      184.94      179.65     17.52 o 
 -12   0   6       22.54       38.64     10.93 o 
 -10   0   6       77.44      100.51     14.66 o 
  -8   0   6      154.40      156.79     17.77 o 
  -6   0   6      302.44      287.59     27.89 o 
  -4   0   6       46.06       55.64      7.02 o 
  -2   0   6        0.31        3.55      3.93 o 
   0   0   6     1125.14     1050.53     38.99 o 
   2   0   6      202.44      208.33     12.67 o 
   4   0   6      728.42      710.34     40.63 o 
   6   0   6        2.35        6.82      4.62 o 
   8   0   6      177.66      193.57     12.77 o 
  10   0   6     2325.13     2184.28    100.45 o 
  12   0   6      214.13      219.46     14.04 o 
  14   0   6     1298.12     1277.29     47.05 o 
  16   0   6       10.12       22.89      6.49 o 
  18   0   6       38.12       38.26     10.75 o 
  20   0   6       21.95       30.86      7.64 o 
  22   0   6       47.03       50.20     12.24 o 
  24   0   6       17.75       20.25      6.84 o 
  26   0   6        0.01       10.06      9.19 o 
  28   0   6        1.67       10.19      9.44 o 
  30   0   6       45.33       87.46     18.26 o 
 -39   1   6        4.88       29.86     10.08 o 
 -37   1   6       11.35       24.67      7.16 o 
 -35   1   6        2.61       20.61      6.61 o 
 -33   1   6        7.33       17.88      9.00 o 
 -31   1   6       20.94       31.81     10.69 o 
 -29   1   6      488.10      468.45     16.27 o 
 -27   1   6       27.36       35.92      5.84 o 
 -25   1   6      183.98      184.43      9.94 o 
 -23   1   6      102.53      108.43      7.93 o 
 -21   1   6      661.93      635.29     19.44 o 
 -19   1   6      311.97      312.69     17.13 o 
 -17   1   6      664.70      667.20     34.64 o 
 -15   1   6      257.69      244.99     25.86 o 
 -13   1   6       46.23       47.01      7.96 o 
 -11   1   6       70.62       73.68      9.29 o 
  -9   1   6       48.59       39.38      6.32 o 
  -7   1   6        0.27       -0.23      4.08 o 
  -5   1   6      242.83      217.01     11.37 o 
  -3   1   6       43.33       39.56      6.22 o 
  -1   1   6      107.41      115.18      6.96 o 
   1   1   6      370.03      350.91     12.70 o 
   3   1   6      178.50      189.57     10.88 o 
   5   1   6      258.14      260.98     10.64 o 
   7   1   6       53.87       63.91      6.19 o 
   9   1   6       64.44       73.21      6.37 o 
  11   1   6       28.73       28.16      4.86 o 
  13   1   6       44.04       53.79      6.01 o 
  15   1   6       17.66       17.39      4.61 o 
  17   1   6        0.85       -3.01      3.50 o 
  19   1   6        1.57        4.77      3.79 o 
  21   1   6        0.66        6.29      4.77 o 
  23   1   6        4.92        6.91      5.39 o 
  25   1   6        4.05       12.21      6.09 o 
  27   1   6       17.32       18.42      7.70 o 
  29   1   6       35.51       54.04     14.41 o 
 -36   2   6        3.11       11.84     17.02 o 
 -34   2   6       28.96       56.07     17.46 o 
 -32   2   6        1.98        2.59      9.49 o 
 -30   2   6        0.02        2.88      8.78 o 
 -28   2   6      524.83      510.93     43.05 o 
 -26   2   6       59.90       86.21     18.57 o 
 -24   2   6      533.38      509.25     93.48 o 
 -22   2   6        5.62        2.91      5.31 o 
 -20   2   6       21.48       28.85      9.64 o 
 -18   2   6        2.10        2.56      4.29 o 
 -16   2   6       79.99       85.03      8.46 o 
 -14   2   6        3.33       -4.08      4.08 o 
 -12   2   6       17.45       21.65      5.88 o 
 -10   2   6        8.34        7.22      4.45 o 
  -8   2   6        1.86        1.47      4.27 o 
  -6   2   6       24.46       19.70      5.91 o 
  -4   2   6        0.05        2.68      4.44 o 
  -2   2   6       27.91       21.03      5.62 o 
   0   2   6      556.34      518.55     20.00 o 
   2   2   6      627.47      592.44     27.50 o 
   4   2   6       28.09       41.01      5.68 o 
   6   2   6      454.24      407.68     14.81 o 
   8   2   6      955.34      889.91     25.43 o 
  10   2   6       34.69       51.47      6.30 o 
  12   2   6        6.34        6.91      4.09 o 
  14   2   6       75.19       80.97      7.31 o 
  16   2   6        0.30        4.67      5.54 o 
  18   2   6       19.01       26.20      7.07 o 
  20   2   6       49.21       48.65      9.04 o 
  22   2   6       14.09       16.74      6.51 o 
  24   2   6       45.38       34.38      8.27 o 
  26   2   6        8.23       23.52      7.59 o 
 -31   3   6       23.80       34.73     23.79 o 
 -29   3   6      221.12      273.92     38.76 o 
 -27   3   6       47.48       57.13     25.41 o 
 -25   3   6      216.06      247.41     25.97 o 
 -23   3   6        1.37       -4.02     10.98 o 
 -21   3   6       63.90       68.63     14.52 o 
 -19   3   6       64.36       77.76     10.80 o 
 -17   3   6       28.98       19.38      7.12 o 
 -15   3   6       14.77        7.48      5.95 o 
 -13   3   6       16.14       16.29      6.67 o 
 -11   3   6       10.55        8.23      6.18 o 
  -9   3   6       67.18       69.34      9.43 o 
  -7   3   6      104.76      125.31     11.64 o 
  -5   3   6       73.47       91.03      9.26 o 
  -3   3   6        9.00       13.56      5.68 o 
  -1   3   6      157.09      158.27     15.11 o 
   1   3   6       61.90       52.86      9.50 o 
   3   3   6      153.33      144.06     19.31 o 
   5   3   6        0.99       -5.24      7.35 o 
   7   3   6       60.33       74.42      9.72 o 
   9   3   6       17.96       21.74      6.65 o 
  11   3   6      110.20      112.43     20.00 o 
  13   3   6       86.79       72.11     11.80 o 
  15   3   6      286.51      221.76     22.36 o 
  17   3   6        2.93        8.23      6.71 o 
  19   3   6        3.74        6.06      6.73 o 
  21   3   6        1.53        7.30      7.38 o 
  23   3   6       27.25       35.66     12.30 o 
 -24   4   6       21.90       26.42     14.98 o 
 -22   4   6        2.19       -3.27      8.79 o 
 -20   4   6       21.72       12.26     13.13 o 
 -18   4   6      124.04      135.96     19.51 o 
 -16   4   6      123.85      161.87     27.39 o 
 -14   4   6      274.03      273.79     26.34 o 
 -12   4   6        0.66       26.71     12.44 o 
 -10   4   6        0.10        3.11     16.03 o 
  -8   4   6      134.57      137.78     29.69 o 
  -6   4   6      222.95      197.90     32.30 o 
  -4   4   6       59.17       46.71     21.37 o 
  -2   4   6        0.53        6.32      9.01 o 
   0   4   6       15.54       10.26     10.56 o 
   2   4   6        7.28       17.90      9.62 o 
   4   4   6       24.53       16.28     10.80 o 
   6   4   6        2.51      -12.55     16.40 o 
   8   4   6       94.20       55.29     21.99 o 
  10   4   6        3.61       -3.85     14.16 o 
  12   4   6       18.71       13.76      8.98 o 
  14   4   6        0.47        1.22      7.36 o 
 -33   1   7       15.38       34.97      7.69 o 
 -31   1   7       15.42       51.00      8.33 o 
 -29   1   7       43.63       46.76      7.54 o 
 -27   1   7        2.89       14.95      5.89 o 
 -25   1   7      557.20      481.45     23.74 o 
 -23   1   7       22.52       20.09      7.28 o 
 -21   1   7        0.02       -4.62      5.43 o 
 -19   1   7       27.39       22.72      7.38 o 
 -17   1   7       14.89       27.64      7.64 o 
 -15   1   7       34.90       38.02      8.29 o 
 -13   1   7       54.63       67.29      9.96 o 
 -11   1   7       62.69       50.18      9.50 o 
  -9   1   7       46.89       50.79      9.35 o 
  -7   1   7       52.02       44.43     14.41 o 
  -5   1   7       10.94       13.95      6.31 o 
  -3   1   7       61.09       73.96      8.17 o 
  -1   1   7       64.96       74.78     10.01 o 
   1   1   7        0.00        2.61      4.71 o 
   3   1   7       26.35       28.12      6.29 o 
   5   1   7        9.41       14.76      5.07 o 
   7   1   7      161.35      154.15      8.91 o 
   9   1   7       58.59       74.66      9.47 o 
  11   1   7       53.58       64.27      6.81 o 
  13   1   7      315.88      287.51     12.31 o 
  15   1   7        7.81       14.35      4.96 o 
  17   1   7        8.54       18.35      5.00 o 
  19   1   7       32.63       36.04      7.13 o 
  21   1   7       34.83       41.10      7.32 o 
 -30   2   7        0.03       -1.88      8.66 o 
 -28   2   7        7.47        6.07      8.33 o 
 -26   2   7       28.36       47.07     10.98 o 
 -24   2   7      104.39       91.65     11.11 o 
 -22   2   7      151.27      135.67     12.84 o 
 -20   2   7       19.29       16.78      6.59 o 
 -18   2   7      415.31      333.41     18.59 o 
 -16   2   7       40.22       34.35      8.27 o 
 -14   2   7       24.15       32.93      7.76 o 
 -12   2   7        0.11        2.13      5.73 o 
 -10   2   7       38.07       41.02      8.42 o 
  -8   2   7       39.45       46.66      7.80 o 
  -6   2   7        1.15        2.72      5.04 o 
  -4   2   7        1.35        9.35      5.62 o 
  -2   2   7      270.97      249.42     13.63 o 
   0   2   7       34.41       34.23      7.09 o 
   2   2   7       35.20       41.61      7.49 o 
   4   2   7       57.80       53.58      8.05 o 
   6   2   7        7.59       15.09      6.33 o 
   8   2   7       12.55       19.73      5.09 o 
  10   2   7        0.28        1.40      4.98 o 
  12   2   7       70.63       79.72      7.84 o 
  14   2   7      117.06      133.48      9.58 o 
  16   2   7        2.98       12.21      8.76 o 
  18   2   7       50.98       53.62     10.19 o 
 -25   3   7       15.35        5.72     20.87 o 
 -23   3   7        0.86        7.95      8.57 o 
 -21   3   7       17.70       28.33     11.18 o 
 -19   3   7        0.01        2.40      5.95 o 
 -17   3   7       16.96       16.07      6.40 o 
 -15   3   7      158.99      153.30     13.67 o 
 -13   3   7       18.68       23.88      7.64 o 
 -11   3   7      112.46      103.63     14.62 o 
  -9   3   7       11.55        4.13      6.71 o 
  -7   3   7       17.73       16.14      6.41 o 
  -5   3   7        0.69        6.80      6.15 o 
  -3   3   7       34.81       34.97      7.92 o 
  -1   3   7      145.57      117.13     14.82 o 
   1   3   7       10.06        5.23      5.97 o 
   3   3   7      128.22      126.35     23.25 o 
   5   3   7      470.49      471.77     65.78 o 
   7   3   7      433.09      485.64     35.91 o 
   9   3   7       10.38       17.58      9.76 o 
  11   3   7      225.93      138.78     24.35 o 
  13   3   7       21.85       25.53     10.37 o 
 -10   4   7       55.49       25.11     25.16 o 
  -8   4   7       14.06       20.62     12.29 o 
  -6   4   7        3.21        5.11     11.03 o 
  -4   4   7       16.21       13.86     15.59 o 
  -2   4   7       18.92       26.55     12.41 o 
 -26   0   8      357.80      375.81     31.18 o 
 -24   0   8       11.21       12.55     10.44 o 
 -22   0   8      163.75      169.34     22.74 o 
 -20   0   8      181.57      181.76     23.48 o 
 -18   0   8      279.81      257.16     25.34 o 
 -16   0   8       45.55       67.34     16.15 o 
 -14   0   8        7.82       18.88     11.68 o 
 -12   0   8      105.14       97.52     18.26 o 
 -10   0   8        2.37        6.58      8.82 o 
  -8   0   8        8.80        6.09      9.69 o 
  -6   0   8       72.28       86.72     17.27 o 
  -4   0   8      218.72      205.36     23.36 o 
  -2   0   8       57.81       58.39     14.54 o 
   0   0   8        1.27       17.64     10.93 o 
   2   0   8      279.91      273.31     25.47 o 
   4   0   8       73.49       88.46     17.39 o 
   6   0   8       83.04       90.94     16.90 o 
   8   0   8        2.84       12.38      6.93 o 
  10   0   8       89.81       98.35     12.33 o 
  12   0   8      327.20      327.40     55.16 o 
 -23   1   8       14.11       25.42      8.47 o 
 -21   1   8       18.35       30.03     12.30 o 
 -19   1   8      124.42      138.97     21.81 o 
 -17   1   8      108.93      120.48     13.55 o 
 -15   1   8       61.56       65.53     10.98 o 
 -13   1   8       54.39       56.73     10.45 o 
 -11   1   8       13.17       18.03      7.52 o 
  -9   1   8        3.76       11.57      7.16 o 
  -7   1   8       12.24        6.06      6.57 o 
  -5   1   8       24.15       32.37      8.69 o 
  -3   1   8        2.49        5.55      7.37 o 
  -1   1   8        1.77       -0.84      6.01 o 
   1   1   8        3.14        6.44      6.91 o 
   3   1   8        8.99       22.22      6.94 o 
   5   1   8        0.13       14.62      6.26 o 
   7   1   8        5.20       17.24      7.43 o 
   9   1   8       31.66       53.28      8.25 o 
  11   1   8      175.13      191.55     10.92 o 
 -20   2   8       10.09       17.77     11.80 o 
 -18   2   8       25.25       47.28      9.91 o 
 -16   2   8        0.16        2.66      6.90 o 
 -14   2   8       47.43       54.76     16.77 o 
 -12   2   8       76.91       82.84     11.95 o 
 -10   2   8        5.20        8.99      7.13 o 
  -8   2   8        0.03        8.09      7.13 o 
  -6   2   8        1.21        1.02      6.30 o 
  -4   2   8        0.96       -2.07      6.23 o 
  -2   2   8        6.77        3.94      8.76 o 
   0   2   8        2.14       10.23      6.10 o 
   2   2   8      130.20      161.28     14.23 o 
   4   2   8      288.53      311.84     21.28 o 
   6   2   8       16.37       18.02      7.50 o 
                                                 
